# Supplementary material for: YBX1 promotes type H vessel–dependent bone formation in an m5C-dependent manner
Source: JCI Insight. 2024 Feb 22;9(4):e172345. doi: 10.1172/jci.insight.172345 (PMC11143935; doi:10.1172/jci.insight.172345)
Supplement: Supporting data values [file jciinsight-9-172345-s059.xlsx]

## Sheet: Figure 1
B					E			F
BV/TV		Tb.Th			CD31hi/EMCNhi ECs%				CD31 %		EMCN %
Sham	OVX	Sham	OVX		Sham	OVX			Sham	OVX	Sham	OVX
21.456	9.189	163.726	122.519		0.0312	0.00909			5.37	3.08	9.59	3.34
19.345	8.883	177.613	112.134		0.043	0.00672			5.88	3.32	8.89	5.43
18.445	7.342	183.341	134.313		0.0411	0.00351			5.1	3.79	12.05	5.33
19.425	7.133	180.931	121.341		0.0314	0.000984			4.91	3.44	13.66	6.18
20.414	8.632	190.031	128.424		0.0387	0.00346			6.37	2.78	14.53	3.19
17.564	9.932	171.133	117.331		0.0335	0.00795			5.69	3.87	12.62	3.83
19.123	8.453	192.122	103.523		0.0324	0.00473			6.06	2.56	11.98	5.53
18.031	7.773	202.134	127.144		0.0271	0.00592			4.73	3.12	9.21	6.44
H
sham			OVX			YBX1 Gray Value
YBX1-CT	ACTIN-CT	RQ	YBX1-CT	ACTIN-CT	RQ	Sham	OVX
23.875	21.663	0.965	24.828	20.394	0.207	23.9	18.23
23.875	21.916	1.15	24.838	20.605	0.238	38.88	12.7
23.975	21.877	1.044	24.81	21.051	0.33	31.07	17.78
25.335	22.954	0.858	25.638	21.536	0.26	22.63	12.55
25.259	23.007	0.939	25.507	21.071	0.206	22.66	21.87
25.406	23.258	1.009	25.576	20.938	0.18	27.32	17.02
24.554	22.135	0.836	24.79	19.986	0.16	28.74	9.55
24.555	22.657	1.2	24.974	20.231	0.167	31.87	16.44

## Sheet: Figure 2
A			B			D
	ECs-YBX1			BMSCs-YBX1			CD31hiEMCNhi ECs%			CD31loEMCNlo ECs%
	flox/flox	i△EC		flox/flox	i△EC		flox/flox	i△EC		flox/flox	i△EC
	0.83	0.15		0.988	0.948		0.0398	0.0107		0.712	0.634
	0.967	0.101		1.032	1.135		0.0419	0.00532		0.823	0.7413
	1.116	0.142		1.06	1.139		0.0314	0.0129		0.5933	0.685
	0.798	0.162		0.877	1.159		0.0263	0.00628		0.634	0.851
	1.147	0.083		1.178	0.907		0.0384	0.00557		0.721	0.797
	1.072	0.106		1.056	0.923		0.0333	0.00932		0.763	0.562
	0.974	0.144		0.899	1.007		0.0371	0.00632		0.662	0.783
	1.096	0.175		0.909	0.956		0.0366	0.00869		0.864	0.803
F						G			H
	EMCN-positive area (%)			CD31-positive area (%)			Estradiol (pg/ml)			VEGFA-positive area (%)
	flox/flox	i△EC		flox/flox	i△EC		flox/flox	i△EC		flox/flox	i△EC
	15.83	11.064		5.679	2.272		28.114	27.256		8.043	5.463
	15.106	9.701		7.832	3.62		26.834	26.744		10.431	6.327
	13.741	12.431		6.253	2.819		32.81	26.314		11.367	3.092
	17.341	10.18		8.448	1.855		27.108	28.302		9.924	2.127
	15.054	13.112		6.411	4.552		25.228	25.97		7.869	4.26
	12.024	7.039		8.555	1.471		30.334	23.538		8.187	3.225
	11.894	13.586		9.462	3.235		24.266	31.512		7.665	5.364
	15.124	8.248		5.84	4.002		27.962	29.626		8.883	2.691
J
	BV/TV		Tb.Th		Tb.N		Tb.sp
	flox/flox	i△EC	flox/flox	i△EC	flox/flox	i△EC	flox/flox	i△EC
	13.116	11.08	62.016	63.051	2.95	2.25	255.007	265.352
	11.034	10.123	63.291	64.105	2.752	2.56	211.34	257.496
	13.346	12.482	55.598	67.729	3.13	2.42	235.431	290.839
	14.719	8.319	64.8	62.95	3.19	2.64	267.104	276.658
	14.782	10.929	72.752	60.452	2.98	2.45	227.362	262.469
	13.655	11.897	58.709	57.854	3.3	2.75	205.119	299.118
	12.445	10.237	66.629	55.115	3.09	2.85	248.442	244.299
	12.491	9.503	60.643	58.087	2.84	2.17	229.555	218.522
K			L			N
	Osterix-positive area (%)			Col 1-positive area (%)			MAR (μm day-1)		BFR/BS (μm3 μm-2 day-1)
	flox/flox	i△EC		flox/flox	i△EC		flox/flox	i△EC	flox/flox	i△EC
	2.666	0.674		22.706	15.392		5.45	1.57	3.95	2.31
	2.155	0.612		19.002	16.4245		5.29	1.49	4.16	2.66
	3.917	0.773		18.608	10.524		4.88	1.06	4.05	3.98
	4.074	0.328		22.036	13.313		4.55	1.42	4.47	4.04
	2.143	1.302		23.75	15.424		4.46	1.24	4.64	2.86
	2.537	1.724		15.975	9.8578		4.71	1.07	4.84	2.97
	3.091	0.596		13.334	8.52352		3.64	0.94	3.48	2.87
	2.927	1.58		23.02	11.442		3.88	1.32	4.42	3.27
O			P
	OCN			TRAP
	flox/flox	i△EC		flox/flox	i△EC
	30.245	9.2		21.606	28.385
	22.739	11.962		22.498	30.941
	29.631	14.865		19.199	26
	27.518	15.842		21.723	24.883
	23.441	14.85		20.807	34.068
	33.833	18.337		21.298	24.581
	25.764	15.032		16.607	25.923
	24.383	13.482		18.537	33.3

## Sheet: Figure 3
A										C
sham			OVX+rAAV2/9			OVX+rAAV2/9-Tie1-YBX1				CD31hi/EMCNhi ECs (%)
YBX1-CT	ACTIN-CT	RQ	YBX1-CT	ACTIN-CT	RQ	YBX1-CT	ACTIN-CT	RQ		Sham	OVX+rAAV2/9	OVX+rAAV2/9-Tie1-YBX1
19.016	19.773	0.882	20.08	19.705	0.403	16.989	20.596	6.365		0.034	0.00811	0.0201
19.069	19.971	0.975	20.094	19.633	0.379	16.634	20.033	5.506		0.0416	0.00914	0.023
19.029	20.229	1.199	20.174	19.473	0.321	16.948	20.564	6.399		0.058	0.00714	0.0167
19.165	20.221	1.085	20.051	19.831	0.448	16.073	19.656	6.253		0.0368	0.00343	0.00933
20.348	21.304	1.013	20.192	19.688	0.368	16.839	20.714	7.66		0.0445	0.00523	0.01213
19.451	20.146	0.845	20.13	20.03	0.487	16.939	20.973	8.558		0.0417	0.00673	0.0253
E							G
EMCN-positive area (%)			CD31-positive area (%)				VEGFA-positive area (%)
Sham	OVX+rAAV2/9	OVX+rAAV2/9-Tie1-YBX1	Sham	OVX+rAAV2/9	OVX+rAAV2/9-Tie1-YBX1		Sham	OVX+rAAV2/9	OVX+rAAV2/9-Tie1-YBX1
8.633	3.861	5.545	3.776	0.796	1.868		5.901	0.653	1.775
9.427	3.046	5.577	4.408	0.695	1.348		6.378	1.098	2.442
7.745	3.386	4.081	5.337	0.892	1.581		4.4	1.175	1.627
8.041	3.724	5.723	2.928	0.762	1.446		5.973	0.588	1.802
8.846	4.054	4.683	3.811	0.415	1.093		5.165	1.223	1.222
7.393	3.623	5.122	4.193	1.207	1.621		4.052	0.953	1.957
I						K				M
	BV/TV	Tb.Th	Tb.N	Tb.sp		N.OCN+/BS (N mm-1)				N.TRAP+/BS (N mm-1)
Sham	18.978	168.649	1.695	633.692		Sham	OVX+rAAV2/9	OVX+rAAV2/9-Tie1-YBX1		Sham	OVX+rAAV2/9	OVX+rAAV2/9-Tie1-YBX1
	18.127	159.704	1.815	449.978		13.155	3.252	7.258		19.16	48.475	37.45
	14.727	154.072	1.44	594.412		18.963	4.05	5.614		16.52	45.95	34.85
	15.228	155.148	1.47	581.123		13.507	5.011	6.501		14.68	57.125	41.225
	18.065	157.488	1.725	546.228		22.23	4.58	8.257		15.06	52.975	43.55
	14.041	159.442	1.32	623.121		16.325	3.217	5.853		17.06	48.5	46.475
OVX+rAAV2/9	8.214	129.053	0.84	751.587		12.165	2.27	6.602		21.62	54.35	49.475
	11.359	131.677	1.02	892.697
	9.366	116.711	0.941	955.358
	8.224	136.918	0.795	785.471
	9.484	127.494	0.87	1036
	5.848	117.326	0.645	999.153
OVX+rAAV2/9-Tie1-YBX1	9.492	138.18	0.915	645.224
	10.153	142.982	0.945	809.806
	12.883	136.817	1.245	721.313
	11.357	127.447	1.17	746.626
	12.193	144.939	1.125	692.16
	9.815	139.219	0.93	736.943
	O							Q
	MAR (μm day-1)			BFR/BS (μm3 μm-2 day-1)				BMP4-positive area (%)
	Sham	OVX+rAAV2/9-Tie1-YBX1	OVX+rAAV2/9-Tie1-YBX1	Sham	OVX+rAAV2/9-Tie1-YBX1	OVX+rAAV2/9-Tie1-YBX1		Sham	OVX+rAAV2/9	OVX+rAAV2/9-Tie1-YBX1
	3.492	1.388	1.972	2.954	0.861	1.561		6.83	1.92	2.34
	3.762	1.541	2.167	2.421	1.182	1.266		4.3	1.616	2.43
	2.575	0.967	2.035	2.114	0.976	1.499		5.81	1.15	2.66
	3.179	1.921	2.351	2.353	0.906	1.688		4.93	1.38	2.91
	2.649	1.794	2.275	2.748	0.847	1.156		5.23	1.75	2.09
	3.414	1.395	2.358	2.479	0.788	1.059		6.35	1.46	1.63

## Sheet: Figure 4
J
		CONT			WT			MUT
	BMP4	1.127	0.949	0.923	3.193	4.854	3.917	1.314	1.22	1.174
	CD31	0.92	0.993	1.087	6.558	5.938	6.295	1.211	0.961	1.013
K-M
		BMP4			CD31			EMCN
		BMP4-Ct	Actin-Ct	RQ	CD31-Ct	Actin-Ct	RQ	EMCN-Ct	Actin-Ct	RQ
shCont	0h	23.44	18.117	1	18.872	17.303	1	20.919	17.438	1
	0.5h	23.591	17.686	0.668	19.07	17.438	0.957	20.835	17.205	0.902
	1h	24.819	18.481	0.495	19.148	17.355	0.856	21.068	17.254	0.794
	2h	26.956	19.661	0.255	19.142	17.254	0.802	21.206	17.303	0.747
	4h	26.884	18.796	0.147	19.331	17.193	0.674	21.096	17.093	0.696
	6h	27.09	18.776	0.126	19.369	17.187	0.654	21.374	17.22	0.627
	8h	26.337	17.706	0.101	19.471	17.22	0.623	21.502	17.187	0.561
	12h	26.969	18.029	0.082	20.089	17.782	0.599	21.771	17.369	0.528
shYBX1	0h	25.789	18.842	0.324	21.245	18.855	0.566	24.88	19.866	0.346
	0.5h	27.909	18.882	0.077	22.444	19.866	0.497	25.135	19.597	0.24
	1h	29.583	20.045	0.054	20.845	18.118	0.448	25.988	19.727	0.146
	2h	27.835	18.089	0.047	22.472	19.577	0.399	25.149	18.118	0.085
	4h	28.686	18.072	0.026	20.808	17.564	0.313	25.741	18.447	0.071
	6h	30.272	19.064	0.017	22.112	18.447	0.234	25.778	17.691	0.041
	8h	29.388	17.887	0.014	21.858	17.825	0.181	25.391	16.831	0.03
	12h	30.707	18.418	0.008	21.921	17.491	0.138	25.838	16.475	0.017

## Sheet: Figure 5
A							B
	LEPR-positive area (%)			CD31-positive area (%)				BMP4-positive area (%)
	flox/flox	i△EC		flox/flox	i△EC			flox/flox	i△EC
	5.144	1.659		7.11	2.011			8.159	6.501
	5.732	1.24		7.252	3.352			11.225	5.866
	6.934	1.739		5.79	2.61			9.553	4.816
	8.368	1.446		9.674	1.718			9.258	5.213
	7.702	1.083		5.936	3.289			5.894	6.587
	8.508	1.798		7.921	2.288			6.367	4.677
	7.568	1.994		8.761	2.995			7.119	4.941
	7.272	1.405		5.407	3.706			7.28	2.891
C													D
	ALP-CT	actin-CT	RQ	OCN-CT	actin-CT	RQ	SP7-CT	actin-CT	RQ	RUNX2-CT	actin-CT	RQ		FABP4-CT	actin-CT	RQ	PPARG-CT	actin-CT	RQ
0	23.111	15.837	1.194	27.447	15.837	1.089	24.99	15.837	1.043	22.969	15.837	1.135	0	19.626	15.137	1.097	20.724	15.137	1.043
	23.522	15.836	0.898	27.689	15.836	0.921	24.864	15.836	1.138	23.162	15.836	0.992		19.83	15.133	0.95	20.803	15.133	0.984
	23.248	15.578	0.907	27.325	15.578	0.99	25.081	15.578	0.818	23.089	15.578	0.872		19.806	15.112	0.952	20.799	15.112	0.973
0.5	23.815	16.284	1	26.911	16.284	2.152	25.8	16.284	0.811	22.763	16.284	1.784	0.5	21.253	16.338	0.817	21.871	16.338	1.083
	24.154	16.327	0.814	26.854	16.327	2.306	25.854	16.327	0.805	22.723	16.327	1.89		21.965	16.96	0.767	22.672	16.96	0.956
	24.357	16.878	1.036	26.821	16.878	3.459	25.754	16.878	1.264	22.661	16.878	2.892		21.048	16.008	0.749	21.897	16.008	0.846
2	24.377	17.585	1.668	26.571	17.585	6.71	26.633	17.585	1.122	22.165	17.585	6.654	2	22.637	16.81	0.434	22.877	16.81	0.748
	24.157	17.507	1.84	26.814	17.507	5.371	26.639	17.507	1.058	22.318	17.507	5.668		22.888	17.235	0.49	23.362	17.235	0.718
	24.085	17.472	1.889	26.537	17.472	6.356	26.827	17.472	0.907	22.212	17.472	5.958		22.487	17.126	0.6	23.064	17.126	0.818
5	24.828	17.148	0.902	28.038	17.148	1.794	26.423	17.148	0.958	23.302	17.148	2.236	5	21.726	16.421	0.623	22.243	16.421	0.886
	24.538	16.848	0.895	28.286	16.848	1.227	26.209	16.848	0.903	23.461	16.848	1.626		21.965	16.596	0.596	22.488	16.596	0.844
	25.088	16.978	0.669	28.338	16.978	1.295	26.366	16.978	0.886	23.409	16.978	1.845		21.853	16.281	0.518	22.028	16.281	0.934
E				F
	Alizarin Red (μg/ml)				OD 492nm
	flox/flox	i△EC	i△EC+BMP4		flox/flox	i△EC	i△EC+BMP4
1	2.37	1.006	3.767	1	0.786	1.1721	0.3212
2	2.193	0.7378	4.251	2	0.655	0.9134	0.3523
3	1.852	0.837	4.975	3	0.7984	0.8313	0.3763
4	1.977	0.6013	4.875	4	0.8123	0.9712	0.4321
5	1.677	0.7116	4.531	5	0.7342	1.3214	0.4023
H
		BV/TV	Tb.Th	Tb.N	Tb.Sp
	YB1 flox-1	24.8	138.185	1.468	527.177
	YB1 flox-2	19.699	149.39	1.17	590.8
	YB1 flox-3	19.046	140.215	1.228	553.929
	YB1 flox-4	22.366	140.53	1.566	566.758
	YB1 flox-5	17.963	136.86	1.084	570.321
	YB1 flox-6	21.228	147.14	1.326	491.847
	YB1 flox-7	22.249	148.787	1.388	545.832
	YB1 flox-8	22.629	143.772	1.424	501.581
	i△EC-1	11.28	111.533	0.846	716.981
	i△EC-2	8.186	106.843	0.624	686.449
	i△EC-3	15.78	125.058	1.166	635.122
	i△EC-4	14.804	92.91	0.906	617.107
	i△EC-5	12.347	119.395	0.922	650.911
	i△EC-6	10.57	107.335	0.894	655.486
	i△EC-7	11.861	112.483	0.882	668.901
	i△EC-8	8.876	123.974	0.716	709.829
	i△EC+BMP4-1	17.91	112.564	1.032	625.614
	i△EC+BMP4-2	15.292	134.395	1.462	607.674
	i△EC+BMP4-3	16.33	122.074	0.946	611.102
	i△EC+BMP4-4	12.728	123.347	0.992	562.074
	i△EC+BMP4-5	13.849	127.525	1.072	594.665
	i△EC+BMP4-6	17.666	116.769	1.386	592.758
	i△EC+BMP4-7	12.627	130.287	1.024	545.358
	i△EC+BMP4-8	14.627	123.61	1.13	582.899
I				J				K				L
	HE				OCN				LEPR				TRAP
	94.518	225.522	92.851		16.68	9.077	13.804		2.716	0.994	2.721		21.769	24.981	33.207
	83.844	196.389	112.118		14.103	9.624	12.311		3.716	1.151	2.427		26.617	32.807	21.596
	78.81	210.663	101.326		18.129	12.353	11.928		4.524	1.606	3.758		22.637	30.808	38.962
	102.372	210.348	109.197		20.44	14.672	14.254		3.827	1.574	1.658		18.091	36.565	26.573
	115.542	185.967	97.427		15.287	11.056	13.025		3.446	0.735	2.206		21.051	23.222	35.816
	76.266	250.902	103.966		13.756	11.37	16.679		3.076	1.264	2.528		19.868	26.867	29.647
	78.348	177.759	88.847		19.486	12.021	13.494		3.123	1.031	2.845		24.267	35.524	35.43
	90.348	209.691	97.295		15.737	10.314	15.399		2.531	0.973	3.413		20.681	26.287	37.118

## Sheet: Figure 6
B	OD450
	0.0nM	1nM	5nM	20nM	50nM
	1.09	1.138	1.241	1.102	1.401
	1.269	1.299	1.243	1.394	1.217
	0.963	1.282	1.326	1.371	1.322
	1.22	1.263	1.391	1.273	1.331
	1.171	1.276	1.141	1.387	1.364
	1.123	1.242	1.375	1.383	1.576
F	BV/TV	Tb.Th	Tb.N	Tb.sp	G	N.OCN+/BS (N mm-1)			H	N.TRAP+/BS (N mm-1)
control	20.27	185.379	1.29	502.558		sham	OVX+Vehicle	OVX+Sciadopitysin		sham	OVX+Vehicle	OVX+Sciadopitysin
	25.033	170.54	1.07	521.719		4.354	1.308	1.805		12.376	29.772	18.809
	20.554	189.039	1.49	485.616		3.466	1.401	1.747		10.444	26.242	24.997
	22.238	193.743	1.15	514.765		3.685	0.71	1.91		11.991	32.462	17.624
	17.636	167.121	1.06	483.986		3.822	0.932	1.449		13.712	27.46	22.033
	18.845	169.95	0.87	555.222		3.248	0.972	1.961		14.823	31.401	23.687
	19.313	179.234	1.23	512.341		4.543	1.185	1.529		15.228	28.451	18.03
	21.123	182.113	0.96	481.413		3.603	1.03	1.127		12.188	28.94	23.589
ovx+Vehicle	9.345	114.65	0.61	932.181		3.048	1.042	1.436		9.398	23.928	26.217
	9.779	127.357	0.51	863.453
	10.159	132.414	0.73	879.261	J	CD31hi/EMCNhi ECs (%)
	8.422	149.876	0.63	782.821		sham	OVX+Vehicle	OVX+Sciadopitysin
	7.764	146.802	0.67	696.56		0.026	0.00512	0.00814
	9.813	139.486	0.69	828.175		0.028	0.00427	0.00869
	8.757	129.795	0.48	751.016		0.0247	0.00203	0.0071
	7.133	117.76	0.56	902.894		0.0335	0.00413	0.004153
ovx+Sciadopitysin	12.552	150.642	0.88	564.228		0.0351	0.003123	0.00524
	12.875	158.594	0.81	702.034		0.0212	0.008213	0.00623
	11.278	150.564	0.74	726.771		0.0315	0.001241	0.00463
	11.055	161.338	0.84	693.588		0.0187	0.00423	0.006231
	10.779	127.7	0.92	632.738
	9.349	151.466	0.75	611.02
	13.167	162.618	0.71	633.307
	9.835	144.454	0.672	773.212
	N					O
CD31			EMCN			BMP4			VEGFA			Osterix
sample		%Area	sample		%Area	sample		%Area	sample		%Area	sample		%Area
control	1	7.424	control	1	10.359	control	1	7.206	control	1	12.127	control	1	1.361
	2	7.332		2	10.92		2	9.187		2	11.483		2	3.108
	3	4.762		3	9.988		3	9.857		3	12.24		3	2.315
	4	6.747		4	9.262		4	6.701		4	10.482		4	1.83
	5	8.63		5	11.722		5	7.904		5	9.391		5	1.811
	6	7.438		6	9.589		6	6.065		6	7.22		6	2.859
	7	5.549		7	12.656		7	5.191		7	8.059		7	1.379
	8	7.221		8	10.609		8	8.889		8	8.275		8	1.941
ovx+Vehicle	1	1.385	ovx	1	4.102	ovx	1	4.311	ovx	1	5.896	ovx	1	0.188
	2	1.412		2	3.596		2	3.342		2	5.557		2	0.259
	3	1.974		3	4.783		3	2.747		3	4.225		3	0.208
	4	2.535		4	4.015		4	2.361		4	3.38		4	0.392
	5	2.835		5	3.089		5	3.02		5	3.154		5	0.304
	6	1.697		6	4.911		6	2.986		6	2.667		6	0.224
	7	2.276		7	4.317		7	3.627		7	2.722		7	0.131
	8	2.133		8	2.826		8	3.149		8	3.902		8	0.354
ovx+Sciadopitysin	1	3.277	ovx+Sciadopitysin	1	6.103	ovx+Sciadopitysin	1	5.266	ovx+Sciadopitysin	1	8.092	ovx+Sciadopitysin	1	0.683
	2	3.085		2	5.041		2	3.579		2	6.564		2	0.575
	3	2.625		3	5.664		3	5.741		3	6.415		3	0.401
	4	3.168		4	4.847		4	4.223		4	5.49		4	0.782
	5	3.454		5	6.622		5	6.64		5	8.068		5	0.626
	6	2.277		6	5.153		6	3.271		6	6.437		6	0.965
	7	2.713		7	4.173		7	4.943		7	7.14		7	0.5
	8	3.734		8	6.483		8	5.43		8	6.123		8	0.878

## Sheet: Figure 7
C
	CD31hiEMCNhi ECs%
	vehicle	Plga-Sciadopitysin
	0.01322	0.0414
	0.01978	0.03337
	0.00911	0.03994
	0.0113	0.0344
	0.00641	0.02887
	0.02041	0.02607
	0.02562	0.0291
F						H
		BV/TV	Tb.Th	Tb.N	Tb.Sp		MAR (μm day-1)			BFR/BS (μm3 μm-2 day-1)
vehicle	1	2.236	55.101	0.244	1079.94		vehicle	Plga-Sciadopitysin		vehicle	Plga-Sciadopitysin
	2	2.999	57.486	0.327	1014.31		0.277	0.402		0.535	0.711
	3	4.534	46.049	0.428	1184.07		0.332	0.426		0.408	0.752
	4	3.403	53.818	0.361	1222.82		0.356	0.467		0.509	0.662
	5	3.432	42.271	0.282	913.418		0.376	0.453		0.439	0.892
	6	3.687	48.004	0.315	1166.42		0.292	0.334		0.636	0.744
	7	2.438	48.153	0.224	966.758		0.218	0.371		0.597	0.627
plga-Sciadopitysin	1	3.791	56.676	0.304	837.848		0.319	0.354		0.462	0.604
	2	3.152	47.728	0.419	944.388
	3	4.653	61.946	0.427	907.03
	4	5.095	53.744	0.367	832.246
	5	5.64	63.876	0.484	927.177
	6	5.93	60.853	0.388	853.929
	7	5.517	57.923	0.577	742.564
J			L			N
	N.adipocytes/T.Ar(/mm2)			N.OCN+/BS (N mm-1)			N.TRAP+/BS (N.mm-1)
	vehicle	Plga-Sciadopitysin		vehicle	Plga-Sciadopitysin		vehicle	Plga-Sciadopitysin
	231.034	175.106		1.842	3.4		14.977	12.707
	300.994	254.469		2.508	3.641		12.568	9.918
	284.546	240.077		0.829	2.375		15.346	10.111
	276.463	207.017		1.964	1.967		22.812	11.006
	318.377	171.403		0.931	4.082		19.602	12.485
	266.709	222.549		2.28	3.171		24.806	14.37
	345.609	190.209		1.409	3.337		20.731	8.404
P							R			T
	CD31			EMCN				VEGFA			BMP4
	vehicle	Plga-Sciadopitysin		vehicle	Plga-Sciadopitysin			vehicle	Plga-Sciadopitysin		vehicle	Plga-Sciadopitysin
	2.011	3.922		3.874	8.746			2.044	2.384		3.932	5.118
	2.261	2.847		3.099	5.993			1.751	2.614		3.722	6.707
	1.635	3.487		3.791	6.285			1.357	2.7		2.737	6.577
	1.706	3.041		4.267	7.667			1.902	2.132		3.196	7.499
	2.544	3.651		4.149	6.817			1.286	2.439		3.628	6.368
	1.347	4.487		4.874	7.759			1.419	1.991		3.432	5.972
	2.416	3.234		3.592	6.293			1.511	2.278		2.564	4.788

## Sheet: S1
B				C				D
	Mean no.branch per field				Total tube length (px)				Mean no.migrated cells
	shControl	shYBX1-1	shYBX1-2		shControl	shYBX1-1	shYBX1-2		shControl	shYBX1-1	shYBX1-2
	36.412	28.436	26.216		10103	9964	7873		125	67	50
	43.245	35.183	26.648		10942	9087	8440		143	53	43
	40.536	37.218	27.436		10802	9745	8047		116	58	37
	37.615	29.347	35.074		9457	9146	9630		118	36	29
	46.164	33.069	38.234		11166.5	9851	9438		156	47	32
E
	YBX1			EMCN			VEGFA			IL18			SIRT1			RHOJ			BMP4			CD31
	YBX1-Ct	Actin-Ct	RQ	EMCN-Ct	Actin-Ct	RQ	VEGFA-Ct	Actin-Ct	RQ	ADGRG1-Ct	Actin-Ct	RQ	SIRT1-Ct	Actin-Ct	RQ	RHOJ-Ct	Actin-Ct	RQ	BMP4-Ct	Actin-Ct	RQ	CD31-Ct	Actin-Ct	RQ
shcontrol-1	20.985	18.524	1.157	25.1	18.524	1.269	26.116	18.524	0.967	26.102	18.524	0.933	25.911	18.524	1.044	23.987	18.524	0.871	20.61	16.306	1.127	16.155	16.306	1.174
shcontrol-2	21.027	18.58	1.169	25.091	18.58	1.326	26.17	18.58	0.968	26.014	18.58	1.03	25.951	18.58	1.055	23.533	18.58	1.241	20.546	16.48	1.329	16.242	16.48	1.248
shcontrol-3	21.24	18.403	0.892	25.709	18.403	0.765	25.928	18.403	1.013	25.9	18.403	0.986	25.96	18.403	0.928	23.834	18.403	0.891	20.284	15.746	0.958	16.168	15.746	0.789
shcontrol-4	21.145	18.245	0.854	25.86	18.245	0.617	25.801	18.245	0.991	25.882	18.245	0.895	25.888	18.245	0.874	23.854	18.245	0.787	20.575	15.989	0.927	16.3	15.989	0.853
shcontrol-5	21.026	18.218	0.91	25.075	18.218	1.044	25.766	18.218	0.997	25.64	18.218	1.039	25.629	18.218	1.026	23.4	18.218	1.058	20.724	16.016	0.852	16.301	16.016	0.868
shcontrol-6	20.978	18.333	1.019	25.281	18.333	0.98	25.785	18.333	1.065	25.652	18.333	1.116	25.679	18.333	1.074	23.394	18.333	1.151	20.761	15.975	0.807	15.962	15.975	1.068
shYBX1-1	23.718	18.042	0.125	25.973	18.042	0.496	27.202	18.042	0.326	26.187	18.042	0.63	26.472	18.042	0.507	23.751	18.042	0.735	24.267	16.393	0.095	17.763	16.393	0.409
shYBX1-2	23.804	18.123	0.124	26.311	18.123	0.415	27.099	18.123	0.37	26.185	18.123	0.667	26.513	18.123	0.521	23.733	18.123	0.787	24.132	16.389	0.104	17.928	16.389	0.364
shYBX1-3	23.808	17.986	0.113	26.63	17.986	0.302	26.847	17.986	0.401	25.953	17.986	0.712	26.198	17.986	0.589	23.564	17.986	0.805	24.168	16.273	0.094	19.191	16.273	0.14
shYBX1-4	23.848	17.794	0.096	26.552	17.794	0.279	26.999	17.794	0.316	25.971	17.794	0.616	26.215	17.794	0.51	23.665	17.794	0.657	24.258	16.322	0.091	18.136	16.322	0.301
shYBX1-5	23.72	18.261	0.145	26.445	18.261	0.416	26.789	18.261	0.505	26.101	18.261	0.778	26.255	18.261	0.685	23.895	18.261	0.774	24.244	16.211	0.085	17.605	16.211	0.403
shYBX1-6	23.809	18.288	0.139	26.555	18.288	0.393	26.943	18.288	0.463	26.292	18.288	0.694	26.339	18.288	0.659	23.835	18.288	0.822	24.513	16.149	0.068	17.591	16.149	0.389
	LRP1			LRP5			MMP2			SULF1			ANGPTL1			CEACAM1
	LRP1-Ct	Actin-Ct	RQ	LRP5-Ct	Actin-Ct	RQ	MMP2-Ct	Actin-Ct	RQ	SULF1-Ct	Actin-Ct	RQ	ANGPTL1-Ct	Actin-Ct	RQ	CEACAM1-Ct	Actin-Ct	RQ
shcontrol-1	25.692	16.306	1.116	23.163	16.306	1.135	19.003	16.306	1.033	26.924	18.524	0.822	28.232	18.524	0.965	25.877	18.524	0.892
shcontrol-2	25.598	16.48	1.344	22.985	16.48	1.449	18.962	16.48	1.199	26.702	18.58	0.997	28.067	18.58	1.125	25.864	18.58	0.935
shcontrol-3	25.752	15.746	0.726	23.12	15.746	0.793	18.717	15.746	0.854	26.519	18.403	1.001	28.036	18.403	1.016	25.379	18.403	1.158
shcontrol-4	25.479	15.989	1.038	23.293	15.989	0.833	18.901	15.989	0.89	26.334	18.245	1.02	27.998	18.245	0.936	25.267	18.245	1.122
shcontrol-5	25.708	16.016	0.902	23.155	16.016	0.933	18.746	16.016	1.009	26.221	18.218	1.082	27.972	18.218	0.934	25.523	18.218	0.922
shcontrol-6	25.713	15.975	0.874	23.238	15.975	0.857	18.696	15.975	1.016	26.342	18.333	1.078	27.955	18.333	1.024	25.565	18.333	0.97
shYBX1-1	28.539	16.393	0.165	25.106	16.393	0.314	20.992	16.393	0.276	24.867	18.042	2.45	26.824	18.042	1.834	24.113	18.042	2.169
shYBX1-2	28.304	16.389	0.193	24.962	16.389	0.346	20.804	16.389	0.314	25	18.123	2.362	26.859	18.123	1.892	24.122	18.123	2.28
shYBX1-3	28.564	16.273	0.149	25.075	16.273	0.295	20.821	16.273	0.286	24.859	17.986	2.369	26.717	17.986	1.899	23.936	17.986	2.359
shYBX1-4	28.878	16.322	0.124	25.183	16.322	0.283	20.839	16.322	0.293	24.856	17.794	2.078	26.718	17.794	1.662	23.987	17.794	1.992
shYBX1-5	28.317	16.211	0.169	25.257	16.211	0.249	20.89	16.211	0.262	24.958	18.261	2.677	26.841	18.261	2.109	24.106	18.261	2.537
shYBX1-6	28.376	16.149	0.156	25.22	16.149	0.245	20.743	16.149	0.277	25.065	18.288	2.532	26.916	18.288	2.039	24.15	18.288	2.507

## Sheet: S2
B				C				E
	Mean no.branch per field				Mean no.migrated cells				Overlap Coefficient %
	myc	0.5μg	2μg		myc	0.5μg	2μg		0.918
	18.543	24.717	28.621		223	238	320		0.944
	16.815	26.134	28.684		164	288	316		0.921
	19.282	22.75	23.739		166	207	303		0.923
	18.793	20.772	31.652		221	235	336		0.929
	14.837	19.782	27.695		210	243	301		0.935
					181	222	322

## Sheet: S4
B				C
	Alizarin Red(ng/ml)				OD492nm
	Mock	shControl-CM	shYBX1-CM		Mock	shControl-CM	shYBX1-CM
	975.7	1994.58	1500.62		0.704	0.162	0.662
	1290.55	1803.47	1268.3		1.086	0.319	0.724
	841.5	2115.92	1673.03		1.003	0.425	0.517
	1050.5	1518.24	1102.97		0.82	0.253	0.75
	1479.5	1762.32	1582.04		0.799	0.378	0.788

[truncated: 3 more sheets: S5, S6, S8]
